# Supplementary material for: Questions on unusual Mimivirus-like structures observed in human cells
Source: F1000Res. 2017 Mar 14;6:262. [Version 1] doi: 10.12688/f1000research.11007.1 (PMC5473404; doi:10.12688/f1000research.11007.1)
Supplement: Entire project-raw mass spectrometry data of the positive protein spots (band 1–4) [file f1000research-6-11867-s0000.tgz]

Archive with 1 entries (1 files):
- 2c92aa1a-1a6a-4c3f-8c85-14295c3df892_Dataset_1.zip
