# Supplementary material for: Questions on unusual Mimivirus-like structures observed in human cells
Source: F1000Res. 2017 Mar 14;6:262. [Version 1] doi: 10.12688/f1000research.11007.1 (PMC5473404; doi:10.12688/f1000research.11007.1)
Supplement: Supplementary file 2 [file f1000research-6-11867-s0001.tgz]

Archive with 1 entries (1 files):
- 82b4a8f0-c154-4523-abda-0476e2eb765c.xml
