# Supplementary material for: Questions on unusual Mimivirus-like structures observed in human cells
Source: F1000Res. 2017 Mar 14;6:262. [Version 1] doi: 10.12688/f1000research.11007.1 (PMC5473404; doi:10.12688/f1000research.11007.1)
Supplement: Supplementary file 2 [file f1000research-6-11867-s0001.tgz › 82b4a8f0-c154-4523-abda-0476e2eb765c.xml]

<?xml version="1.0"?>
<?mso-application progid="Excel.Sheet"?>
<Workbook xmlns="urn:schemas-microsoft-com:office:spreadsheet"
 xmlns:o="urn:schemas-microsoft-com:office:office"
 xmlns:x="urn:schemas-microsoft-com:office:excel"
 xmlns:ss="urn:schemas-microsoft-com:office:spreadsheet"
 xmlns:html="http://www.w3.org/TR/REC-html40">
 <DocumentProperties xmlns="urn:schemas-microsoft-com:office:office">
  <Author>Elena Angela Lusi</Author>
  <LastAuthor>Elena Angela Lusi</LastAuthor>
  <LastPrinted>2016-12-23T22:59:55Z</LastPrinted>
  <Created>2016-03-25T23:44:17Z</Created>
  <LastSaved>2016-11-02T13:03:08Z</LastSaved>
  <Version>12.00</Version>
 </DocumentProperties>
 <ExcelWorkbook xmlns="urn:schemas-microsoft-com:office:excel">
  <WindowHeight>7725</WindowHeight>
  <WindowWidth>19875</WindowWidth>
  <WindowTopX>480</WindowTopX>
  <WindowTopY>315</WindowTopY>
  <ProtectStructure>False</ProtectStructure>
  <ProtectWindows>False</ProtectWindows>
 </ExcelWorkbook>
 <Styles>
  <Style ss:ID="Default" ss:Name="Normal">
   <Alignment ss:Vertical="Bottom"/>
   <Borders/>
   <Font ss:FontName="Calibri" x:Family="Swiss" ss:Size="11" ss:Color="#000000"/>
   <Interior/>
   <NumberFormat/>
   <Protection/>
  </Style>
  <Style ss:ID="s62">
   <Font ss:FontName="Calibri" x:Family="Swiss" ss:Size="12" ss:Color="#000000"/>
  </Style>
  <Style ss:ID="s63">
   <Font ss:FontName="Calibri" x:Family="Swiss" ss:Size="8" ss:Color="#000000"/>
  </Style>
  <Style ss:ID="s64">
   <Font ss:FontName="Calibri" x:Family="Swiss" ss:Size="12" ss:Color="#FF0000"
    ss:Bold="1"/>
  </Style>
 </Styles>
 <Worksheet ss:Name="supp. combined ">
  <Table ss:ExpandedColumnCount="17" ss:ExpandedRowCount="10" x:FullColumns="1"
   x:FullRows="1" ss:DefaultRowHeight="15">
   <Column ss:AutoFitWidth="0" ss:Width="117"/>
   <Column ss:AutoFitWidth="0" ss:Width="306"/>
   <Column ss:AutoFitWidth="0" ss:Width="184.5"/>
   <Column ss:AutoFitWidth="0" ss:Width="37.5"/>
   <Column ss:Index="15" ss:AutoFitWidth="0" ss:Width="70.5"/>
   <Row ss:AutoFitHeight="0" ss:Height="15.75">
    <Cell ss:StyleID="s62"><Data ss:Type="String">Protein Accession</Data></Cell>
    <Cell ss:StyleID="s62"><Data ss:Type="String">Protein Description</Data></Cell>
    <Cell ss:StyleID="s62"><Data ss:Type="String">Peptide Sequence</Data></Cell>
    <Cell ss:StyleID="s62"><Data ss:Type="String">Unique</Data></Cell>
    <Cell ss:StyleID="s62"><Data ss:Type="String">-10lgP</Data></Cell>
    <Cell ss:StyleID="s62"><Data ss:Type="String">Mass</Data></Cell>
    <Cell ss:StyleID="s62"><Data ss:Type="String">ppm</Data></Cell>
    <Cell ss:StyleID="s62"><Data ss:Type="String">m/z</Data></Cell>
    <Cell ss:StyleID="s62"><Data ss:Type="String">z</Data></Cell>
    <Cell ss:StyleID="s62"><Data ss:Type="String">RT</Data></Cell>
    <Cell ss:StyleID="s62"><Data ss:Type="String">Scan</Data></Cell>
    <Cell ss:StyleID="s62"><Data ss:Type="String">#Spec</Data></Cell>
    <Cell ss:StyleID="s62"><Data ss:Type="String">Start</Data></Cell>
    <Cell ss:StyleID="s62"><Data ss:Type="String">End</Data></Cell>
    <Cell ss:StyleID="s62"><Data ss:Type="String">PTM</Data></Cell>
    <Cell ss:StyleID="s63"/>
    <Cell ss:StyleID="s63"/>
   </Row>
   <Row ss:AutoFitHeight="0" ss:Height="15.75">
    <Cell ss:StyleID="s62"><Data ss:Type="String">tr|Q5ZP39|Q5ZP39_9VIRU</Data></Cell>
    <Cell ss:StyleID="s62"><Data ss:Type="String">Histone protein OS=Cotesia congregata bracovirus GN=Histone PE=4 SV=1</Data></Cell>
    <Cell ss:StyleID="s62"><Data ss:Type="String">DNIQGITKPAIR</Data></Cell>
    <Cell ss:StyleID="s62"><Data ss:Type="String">N</Data></Cell>
    <Cell ss:StyleID="s62"><Data ss:Type="Number">69.44</Data></Cell>
    <Cell ss:StyleID="s62"><Data ss:Type="Number">1324.7462</Data></Cell>
    <Cell ss:StyleID="s62"><Data ss:Type="Number">0</Data></Cell>
    <Cell ss:StyleID="s62"><Data ss:Type="Number">663.38040000000001</Data></Cell>
    <Cell ss:StyleID="s62"><Data ss:Type="Number">2</Data></Cell>
    <Cell ss:StyleID="s62"><Data ss:Type="Number">14.02</Data></Cell>
    <Cell ss:StyleID="s62"><Data ss:Type="String">F2:985</Data></Cell>
    <Cell ss:StyleID="s62"><Data ss:Type="Number">13</Data></Cell>
    <Cell ss:StyleID="s62"><Data ss:Type="Number">77</Data></Cell>
    <Cell ss:StyleID="s62"><Data ss:Type="Number">88</Data></Cell>
    <Cell ss:StyleID="s62"/>
    <Cell ss:StyleID="s63"/>
    <Cell ss:StyleID="s63"/>
   </Row>
   <Row ss:AutoFitHeight="0" ss:Height="15.75">
    <Cell ss:StyleID="s62"><Data ss:Type="String">tr|Q5ZP39|Q5ZP39_9VIRU</Data></Cell>
    <Cell ss:StyleID="s62"><Data ss:Type="String">Histone protein OS=Cotesia congregata bracovirus GN=Histone PE=4 SV=1</Data></Cell>
    <Cell ss:StyleID="s62"><Data ss:Type="String">D(+27.99)NIQGITKPAIR</Data></Cell>
    <Cell ss:StyleID="s62"><Data ss:Type="String">N</Data></Cell>
    <Cell ss:StyleID="s62"><Data ss:Type="Number">62.25</Data></Cell>
    <Cell ss:StyleID="s62"><Data ss:Type="Number">1352.7411999999999</Data></Cell>
    <Cell ss:StyleID="s62"><Data ss:Type="Number">2.1</Data></Cell>
    <Cell ss:StyleID="s62"><Data ss:Type="Number">677.37929999999994</Data></Cell>
    <Cell ss:StyleID="s62"><Data ss:Type="Number">2</Data></Cell>
    <Cell ss:StyleID="s62"><Data ss:Type="Number">17.87</Data></Cell>
    <Cell ss:StyleID="s62"><Data ss:Type="String">F1:1315</Data></Cell>
    <Cell ss:StyleID="s62"><Data ss:Type="Number">3</Data></Cell>
    <Cell ss:StyleID="s62"><Data ss:Type="Number">77</Data></Cell>
    <Cell ss:StyleID="s62"><Data ss:Type="Number">88</Data></Cell>
    <Cell ss:StyleID="s62"><Data ss:Type="String">Formylation</Data></Cell>
    <Cell ss:StyleID="s63"/>
    <Cell ss:StyleID="s63"/>
   </Row>
   <Row ss:AutoFitHeight="0" ss:Height="15.75">
    <Cell ss:StyleID="s62"><Data ss:Type="String">tr|Q5ZP39|Q5ZP39_9VIRU</Data></Cell>
    <Cell ss:StyleID="s62"><Data ss:Type="String">Histone protein OS=Cotesia congregata bracovirus GN=Histone PE=4 SV=1</Data></Cell>
    <Cell ss:StyleID="s62"><Data ss:Type="String">GGK(+42.01)GLGK(+42.01)GGAK(+42.01)R</Data></Cell>
    <Cell ss:StyleID="s62"><Data ss:Type="String">N</Data></Cell>
    <Cell ss:StyleID="s62"><Data ss:Type="Number">58.75</Data></Cell>
    <Cell ss:StyleID="s62"><Data ss:Type="Number">1210.6782000000001</Data></Cell>
    <Cell ss:StyleID="s62"><Data ss:Type="Number">0.5</Data></Cell>
    <Cell ss:StyleID="s62"><Data ss:Type="Number">606.34670000000006</Data></Cell>
    <Cell ss:StyleID="s62"><Data ss:Type="Number">2</Data></Cell>
    <Cell ss:StyleID="s62"><Data ss:Type="Number">10.62</Data></Cell>
    <Cell ss:StyleID="s62"><Data ss:Type="String">F2:684</Data></Cell>
    <Cell ss:StyleID="s62"><Data ss:Type="Number">6</Data></Cell>
    <Cell ss:StyleID="s62"><Data ss:Type="Number">59</Data></Cell>
    <Cell ss:StyleID="s62"><Data ss:Type="Number">70</Data></Cell>
    <Cell ss:StyleID="s62"><Data ss:Type="String">Acetylation (K)</Data></Cell>
    <Cell ss:StyleID="s63"/>
    <Cell ss:StyleID="s63"/>
   </Row>
   <Row ss:AutoFitHeight="0" ss:Height="15.75">
    <Cell ss:StyleID="s62"><Data ss:Type="String">tr|Q5ZP39|Q5ZP39_9VIRU</Data></Cell>
    <Cell ss:StyleID="s62"><Data ss:Type="String">Histone protein OS=Cotesia congregata bracovirus GN=Histone PE=4 SV=1</Data></Cell>
    <Cell ss:StyleID="s62"><Data ss:Type="String">NIQGITKPAIR</Data></Cell>
    <Cell ss:StyleID="s62"><Data ss:Type="String">N</Data></Cell>
    <Cell ss:StyleID="s62"><Data ss:Type="Number">52.3</Data></Cell>
    <Cell ss:StyleID="s62"><Data ss:Type="Number">1209.7194</Data></Cell>
    <Cell ss:StyleID="s62"><Data ss:Type="Number">0.2</Data></Cell>
    <Cell ss:StyleID="s62"><Data ss:Type="Number">605.86710000000005</Data></Cell>
    <Cell ss:StyleID="s62"><Data ss:Type="Number">2</Data></Cell>
    <Cell ss:StyleID="s62"><Data ss:Type="Number">13.61</Data></Cell>
    <Cell ss:StyleID="s62"><Data ss:Type="String">F2:947</Data></Cell>
    <Cell ss:StyleID="s62"><Data ss:Type="Number">5</Data></Cell>
    <Cell ss:StyleID="s62"><Data ss:Type="Number">78</Data></Cell>
    <Cell ss:StyleID="s62"><Data ss:Type="Number">88</Data></Cell>
    <Cell ss:StyleID="s62"/>
    <Cell ss:StyleID="s63"/>
    <Cell ss:StyleID="s63"/>
   </Row>
   <Row ss:AutoFitHeight="0" ss:Height="15.75">
    <Cell ss:StyleID="s62"><Data ss:Type="String">tr|Q5ZP39|Q5ZP39_9VIRU</Data></Cell>
    <Cell ss:StyleID="s62"><Data ss:Type="String">Histone protein OS=Cotesia congregata bracovirus GN=Histone PE=4 SV=1</Data></Cell>
    <Cell ss:StyleID="s62"><Data ss:Type="String">GLGK(+42.01)GGAK(+42.01)R</Data></Cell>
    <Cell ss:StyleID="s62"><Data ss:Type="String">N</Data></Cell>
    <Cell ss:StyleID="s62"><Data ss:Type="Number">47.08</Data></Cell>
    <Cell ss:StyleID="s62"><Data ss:Type="Number">926.52970000000005</Data></Cell>
    <Cell ss:StyleID="s62"><Data ss:Type="Number">0.2</Data></Cell>
    <Cell ss:StyleID="s62"><Data ss:Type="Number">464.2722</Data></Cell>
    <Cell ss:StyleID="s62"><Data ss:Type="Number">2</Data></Cell>
    <Cell ss:StyleID="s62"><Data ss:Type="Number">9.9700000000000006</Data></Cell>
    <Cell ss:StyleID="s62"><Data ss:Type="String">F2:612</Data></Cell>
    <Cell ss:StyleID="s62"><Data ss:Type="Number">6</Data></Cell>
    <Cell ss:StyleID="s62"><Data ss:Type="Number">62</Data></Cell>
    <Cell ss:StyleID="s62"><Data ss:Type="Number">70</Data></Cell>
    <Cell ss:StyleID="s62"><Data ss:Type="String">Acetylation (K)</Data></Cell>
    <Cell ss:StyleID="s63"/>
    <Cell ss:StyleID="s63"/>
   </Row>
   <Row ss:AutoFitHeight="0" ss:Height="15.75">
    <Cell ss:StyleID="s62"><Data ss:Type="String">tr|Q5ZP39|Q5ZP39_9VIRU</Data></Cell>
    <Cell ss:StyleID="s62"><Data ss:Type="String">Histone protein OS=Cotesia congregata bracovirus GN=Histone PE=4 SV=1</Data></Cell>
    <Cell ss:StyleID="s62"><Data ss:Type="String">DNIQGITK</Data></Cell>
    <Cell ss:StyleID="s62"><Data ss:Type="String">N</Data></Cell>
    <Cell ss:StyleID="s62"><Data ss:Type="Number">43.54</Data></Cell>
    <Cell ss:StyleID="s62"><Data ss:Type="Number">887.47130000000004</Data></Cell>
    <Cell ss:StyleID="s62"><Data ss:Type="Number">-0.1</Data></Cell>
    <Cell ss:StyleID="s62"><Data ss:Type="Number">444.74290000000002</Data></Cell>
    <Cell ss:StyleID="s62"><Data ss:Type="Number">2</Data></Cell>
    <Cell ss:StyleID="s62"><Data ss:Type="Number">10.51</Data></Cell>
    <Cell ss:StyleID="s62"><Data ss:Type="String">F2:665</Data></Cell>
    <Cell ss:StyleID="s62"><Data ss:Type="Number">6</Data></Cell>
    <Cell ss:StyleID="s62"><Data ss:Type="Number">77</Data></Cell>
    <Cell ss:StyleID="s62"><Data ss:Type="Number">84</Data></Cell>
    <Cell ss:StyleID="s62"/>
    <Cell ss:StyleID="s63"/>
    <Cell ss:StyleID="s63"/>
   </Row>
   <Row ss:AutoFitHeight="0" ss:Height="15.75">
    <Cell ss:StyleID="s62"><Data ss:Type="String">tr|Q5ZP39|Q5ZP39_9VIRU</Data></Cell>
    <Cell ss:StyleID="s62"><Data ss:Type="String">Histone protein OS=Cotesia congregata bracovirus GN=Histone PE=4 SV=1</Data></Cell>
    <Cell ss:StyleID="s64"><Data ss:Type="String">KTVTSMDIVYALK</Data></Cell>
    <Cell ss:StyleID="s64"><Data ss:Type="String">Y</Data></Cell>
    <Cell ss:StyleID="s62"><Data ss:Type="Number">33.49</Data></Cell>
    <Cell ss:StyleID="s62"><Data ss:Type="Number">1467.8007</Data></Cell>
    <Cell ss:StyleID="s62"><Data ss:Type="Number">0.5</Data></Cell>
    <Cell ss:StyleID="s62"><Data ss:Type="Number">734.90800000000002</Data></Cell>
    <Cell ss:StyleID="s62"><Data ss:Type="Number">2</Data></Cell>
    <Cell ss:StyleID="s62"><Data ss:Type="Number">23.37</Data></Cell>
    <Cell ss:StyleID="s62"><Data ss:Type="String">F2:1806</Data></Cell>
    <Cell ss:StyleID="s62"><Data ss:Type="Number">8</Data></Cell>
    <Cell ss:StyleID="s62"><Data ss:Type="Number">132</Data></Cell>
    <Cell ss:StyleID="s62"><Data ss:Type="Number">144</Data></Cell>
    <Cell ss:StyleID="s62"/>
    <Cell ss:StyleID="s63"/>
    <Cell ss:StyleID="s63"/>
   </Row>
   <Row ss:AutoFitHeight="0" ss:Height="15.75">
    <Cell ss:StyleID="s62"><Data ss:Type="String">tr|Q5ZP39|Q5ZP39_9VIRU</Data></Cell>
    <Cell ss:StyleID="s62"><Data ss:Type="String">Histone protein OS=Cotesia congregata bracovirus GN=Histone PE=4 SV=1</Data></Cell>
    <Cell ss:StyleID="s62"><Data ss:Type="String">DNIQ(+.98)GITKPAIR</Data></Cell>
    <Cell ss:StyleID="s62"><Data ss:Type="String">N</Data></Cell>
    <Cell ss:StyleID="s62"><Data ss:Type="Number">21.53</Data></Cell>
    <Cell ss:StyleID="s62"><Data ss:Type="Number">1325.7302</Data></Cell>
    <Cell ss:StyleID="s62"><Data ss:Type="Number">18.2</Data></Cell>
    <Cell ss:StyleID="s62"><Data ss:Type="Number">663.8845</Data></Cell>
    <Cell ss:StyleID="s62"><Data ss:Type="Number">2</Data></Cell>
    <Cell ss:StyleID="s62"><Data ss:Type="Number">16.47</Data></Cell>
    <Cell ss:StyleID="s62"><Data ss:Type="String">F1:1194</Data></Cell>
    <Cell ss:StyleID="s62"><Data ss:Type="Number">1</Data></Cell>
    <Cell ss:StyleID="s62"><Data ss:Type="Number">77</Data></Cell>
    <Cell ss:StyleID="s62"><Data ss:Type="Number">88</Data></Cell>
    <Cell ss:StyleID="s62"><Data ss:Type="String">Deamidation (NQ)</Data></Cell>
    <Cell ss:StyleID="s63"/>
    <Cell ss:StyleID="s63"/>
   </Row>
   <Row ss:AutoFitHeight="0">
    <Cell ss:StyleID="s63"/>
    <Cell ss:StyleID="s63"/>
    <Cell ss:StyleID="s63"/>
    <Cell ss:StyleID="s63"/>
    <Cell ss:StyleID="s63"/>
    <Cell ss:StyleID="s63"/>
    <Cell ss:StyleID="s63"/>
    <Cell ss:StyleID="s63"/>
    <Cell ss:StyleID="s63"/>
    <Cell ss:StyleID="s63"/>
    <Cell ss:StyleID="s63"/>
    <Cell ss:StyleID="s63"/>
    <Cell ss:StyleID="s63"/>
    <Cell ss:StyleID="s63"/>
    <Cell ss:StyleID="s63"/>
    <Cell ss:StyleID="s63"/>
    <Cell ss:StyleID="s63"/>
   </Row>
  </Table>
  <WorksheetOptions xmlns="urn:schemas-microsoft-com:office:excel">
   <PageSetup>
    <Header x:Margin="0.3"/>
    <Footer x:Margin="0.3"/>
    <PageMargins x:Bottom="0.75" x:Left="0.7" x:Right="0.7" x:Top="0.75"/>
   </PageSetup>
   <Unsynced/>
   <Print>
    <ValidPrinterInfo/>
    <PaperSizeIndex>9</PaperSizeIndex>
    <HorizontalResolution>600</HorizontalResolution>
    <VerticalResolution>600</VerticalResolution>
   </Print>
   <Zoom>80</Zoom>
   <Selected/>
   <Panes>
    <Pane>
     <Number>3</Number>
     <ActiveRow>28</ActiveRow>
     <ActiveCol>1</ActiveCol>
     <RangeSelection>R28C2:R29C2</RangeSelection>
    </Pane>
   </Panes>
   <ProtectObjects>False</ProtectObjects>
   <ProtectScenarios>False</ProtectScenarios>
  </WorksheetOptions>
 </Worksheet>
</Workbook>
