# Supplementary material for: Questions on unusual Mimivirus-like structures observed in human cells
Source: F1000Res. 2017 Mar 14;6:262. [Version 1] doi: 10.12688/f1000research.11007.1 (PMC5473404; doi:10.12688/f1000research.11007.1)
Supplement: Supplementary file 3 [file f1000research-6-11867-s0002.tgz]

Archive with 1 entries (1 files):
- fd86605e-cd91-4fb1-ba48-4cd15b10db9a.docx
